# Supplementary material for: Evaluation of Various Drying Methods for Polygonatum cyrtonema Hua: Effects on Drying Characteristics and Multidimensional Quality Assessment
Source: Foods. 2026 Jun 5;15(11):2035. doi: 10.3390/foods15112035 (PMC13257160; doi:10.3390/foods15112035)
Supplement: Supplementary file 1 [file foods-15-02035-s001.zip]

Archive with 1 entries (1 files):
- foods-4344655-supplementary.pdf
